# Supplementary material for: Exploring the taxonomical and functional profiles of marine microorganisms in Submarine Groundwater Discharge vent water from Mabini, Batangas, Philippines through metagenome-assembled genomes
Source: Front Genet. 2025 Feb 10;16:1522253. doi: 10.3389/fgene.2025.1522253 (PMC11868764; doi:10.3389/fgene.2025.1522253)
Supplement: Supplementary file 1 [file Table2.xlsx]

## Sheet: 2_1_SS_W3 GTDB
Supplementary File 2
GTDB Identity of the 7 MAGs
Bins	Classification	FastANI Reference	FastANI Reference Radius	FastANI Taxonomy	FastANI ANI	FastANI Alignment Fraction	Closest Placement Reference	Closest Placement Taxonomy	Closest Placement ANI	Closest Placement Alignment Fraction	Classification Method	Note	Other Related References	MSA AA Percent	RED Value	Warnings
2_1_SS_W3_F1_Bin002_Water	d__Archaea;p__Thermoproteota;c__Thermoprotei_A;o__Sulfolobales;f__Desulfurococcaceae;g__QMWW01;s__	-	-	-	-	-	-	-	-	-	taxonomic novelty determined using RED	-	-	97.63	0.89135	-
2_1_SS_W3_F1_Bin010_Water	d__Bacteria;p__Bacteroidota;c__Bacteroidia;o__Flavobacteriales;f__Schleiferiaceae;g__UBA10364;s__UBA10364 sp003445735	GCA_003445735.1	95	d__Bacteria;p__Bacteroidota;c__Bacteroidia;o__Flavobacteriales;f__Schleiferiaceae;g__UBA10364;s__UBA10364 sp003445735	98.54	0.913	GCA_003445735.1	d__Bacteria;p__Bacteroidota;c__Bacteroidia;o__Flavobacteriales;f__Schleiferiaceae;g__UBA10364;s__UBA10364 sp003445735	98.54	0.913	ani_screen	classification based on ANI only	GCA_003455605.1, s__UBA10364 sp0034556...	92.41	-	-
2_1_SS_W3_F1_Bin023_Water	d__Archaea;p__Thermoproteota;c__Thermoprotei_A;o__Sulfolobales;f__Pyrodictiaceae;g__QNYQ01;s__	-	-	-	-	-	GCA_013540595.1	d__Archaea;p__Thermoproteota;c__Thermoprotei_A;o__Sulfolobales;f__Pyrodictiaceae;g__QNYQ01;s__QNYQ01 sp013540595	90.53	0.2	taxonomic classification defined by topology and ANI	-	-	95.54	0.96084	-
2_1_SS_W3_F1_Bin024_Water	d__Bacteria;p__Pseudomonadota;c__Gammaproteobacteria;o__Enterobacterales_A;f__Alteromonadaceae;g__Glaciecola;s__	-	-	-	-	-	GCF_024199005.1	d__Bacteria;p__Pseudomonadota;c__Gammaproteobacteria;o__Enterobacterales_A;f__Alteromonadaceae;g__Glaciecola;s__Glaciecola sp024199005	78.55	0.258	taxonomic classification defined by topology and ANI	classification based on placement in class-level tree	GCF_024300645.1, s__Glaciecola sp01487...	92.41	0.97096	-
2_1_SS_W3_F1_Bin025_Water	d__Archaea;p__Thermoproteota;c__Thermoprotei_A;o__Sulfolobales;f__Pyrodictiaceae;g__WAQM01;s__	-	-	-	-	-	-	-	-	-	taxonomic novelty determined using RED	-	-	93.38	0.82879	-
2_1_SS_W3_F1_Bin027_Water	d__Archaea;p__Halobacteriota;c__Archaeoglobi;o__Archaeoglobales;f__Archaeoglobaceae;g__WYZ-LMO2;s__	-	-	-	-	-	-	-	-	-	taxonomic classification fully defined by topology	-	-	98.53	0.8696	-
2_1_SS_W3_F1_Bin029_Water	d__Bacteria;p__Pseudomonadota;c__Alphaproteobacteria;o__Puniceispirillales;f__Puniceispirillaceae;g__UBA8309;s__UBA8309 sp001627655	GCA_011522725.1	95	d__Bacteria;p__Pseudomonadota;c__Alphaproteobacteria;o__Puniceispirillales;f__Puniceispirillaceae;g__UBA8309;s__UBA8309 sp001627655	99.19	0.929	GCA_011522725.1	d__Bacteria;p__Pseudomonadota;c__Alphaproteobacteria;o__Puniceispirillales;f__Puniceispirillaceae;g__UBA8309;s__UBA8309 sp001627655	99.19	0.929	ani_screen	classification based on ANI only	GCA_022425565.1, s__UBA8309 sp02242556...	87.29	-	-
